# Supplementary material for: Mining the Penicillium expansum Genome for Virulence Genes: A Functional-Based Approach to Discover Novel Loci Mediating Blue Mold Decay of Apple Fruit
Source: J Fungi (Basel). 2023 Nov 1;9(11):1066. doi: 10.3390/jof9111066 (PMC10672711; doi:10.3390/jof9111066)
Supplement: Supplementary file 1 [file jof-09-01066-s001.zip]

Archive with 1 entries (1 files):
- jof-2658416-supplementary.pdf
